# Supplementary material for: Prognostic Factors of New-Onset Hypertension in New and Traditional Hypertension Definition in a Large Taiwanese Population Follow-up Study
Source: Int J Environ Res Public Health. 2022 Dec 9;19(24):16525. doi: 10.3390/ijerph192416525 (PMC9779332; doi:10.3390/ijerph192416525)
Supplement: Supplementary file 1 [file ijerph-19-16525-s001.zip]

Archive with 1 entries (1 files):
- ijerph-2050302-supplementary.pdf
